# Supplementary material for: Cytotoxicity and Genotoxicity of Resin-Based Dental Composites Modified with Quaternary Ammonium Salts
Source: J Funct Biomater. 2025 Dec 9;16(12):459. doi: 10.3390/jfb16120459 (PMC12734297; doi:10.3390/jfb16120459)
Supplement: Supplementary file 1 [file jfb-16-00459-s001.zip]

Archive with 1 entries (1 files):
- jfb-3978982-supplementary.pdf
